# Supplementary material for: Rapid elimination of CO through the lungs: coming full circle 100 years on
Source: Exp Physiol. 2011 Oct 3;96(12):1262–9. doi: 10.1113/expphysiol.2011.059428 (PMC3274699; doi:10.1113/expphysiol.2011.059428)
Supplement: Supplementary file 6 [file eph0096-1262-SD6.ini]

[Installer]
Title="Dynamic Maternal CO Model Rev5"
Package=install.msi
Version=1.10
Msi9x=instmsi.exe
MsiNT=instmsiw.exe
Silent=TRUE
